# Supplementary material for: Rare Prenyllipids in Wild St. John’s Wort During Three Harvest Seasons
Source: Molecules. 2025 Feb 15;30(4):901. doi: 10.3390/molecules30040901 (PMC11858351; doi:10.3390/molecules30040901)
Supplement: Supplementary file 1 [file molecules-30-00901-s001.zip]

Archive with 1 entries (1 files):
- molecules-3436121-supplementary.pdf
